# Supplementary material for: Pentoxifylline Enhances the Effects of Doxorubicin and Bleomycin on Apoptosis, Caspase Activity, and Cell Cycle While Reducing Proliferation and Senescence in Hodgkin’s Disease Cell Line
Source: Curr Issues Mol Biol. 2025 Jul 28;47(8):593. doi: 10.3390/cimb47080593 (PMC12384627; doi:10.3390/cimb47080593)
Supplement: Supplementary file 1 [file cimb-47-00593-s001.zip]

Archive with 4 entries (4 files):
- Figure_S1.pdf
- Figure_S2.pdf
- Table_S1.xlsx
- Table_S2.pdf
