# Supplementary material for: Pentoxifylline Enhances the Effects of Doxorubicin and Bleomycin on Apoptosis, Caspase Activity, and Cell Cycle While Reducing Proliferation and Senescence in Hodgkin’s Disease Cell Line
Source: Curr Issues Mol Biol. 2025 Jul 28;47(8):593. doi: 10.3390/cimb47080593 (PMC12384627; doi:10.3390/cimb47080593)
Supplement: Supplementary file 1 [file cimb-47-00593-s001.zip › Table_S1.xlsx]

## Sheet: Sheet 1
PairIndex	Drug1	Drug2	Drug3	Conc1	Conc2	Conc3	Relative_inhibition	Synergy	concUnit
1	PTX	DOX	BLM	0	0	0	0.06	0	micromolar
1	PTX	DOX	BLM	0	0	0.12	27	0	micromolar
1	PTX	DOX	BLM	0	0	0.24	25.21	0	micromolar
1	PTX	DOX	BLM	0	0	0.47	39.11	0	micromolar
1	PTX	DOX	BLM	0	0	0.94	43.11	0	micromolar
1	PTX	DOX	BLM	0	1	0	56.51	0	micromolar
1	PTX	DOX	BLM	0	1	0.12	48.64	-11.1567	micromolar
1	PTX	DOX	BLM	0	1	0.24	52.45	-5.75557	micromolar
1	PTX	DOX	BLM	0	1	0.47	57.49	1.38928	micromolar
1	PTX	DOX	BLM	0	1	0.94	60.7	5.93986	micromolar
1	PTX	DOX	BLM	0	2	0	60.07	0	micromolar
1	PTX	DOX	BLM	0	2	0.12	42.52	-24.8794	micromolar
1	PTX	DOX	BLM	0	2	0.24	59.01	-1.50269	micromolar
1	PTX	DOX	BLM	0	2	0.47	63.23	4.47971	micromolar
1	PTX	DOX	BLM	0	2	0.94	65.07	7.08814	micromolar
1	PTX	DOX	BLM	0	4	0	63.81	0	micromolar
1	PTX	DOX	BLM	0	4	0.12	44.43	-27.4736	micromolar
1	PTX	DOX	BLM	0	4	0.24	61.27	-3.60078	micromolar
1	PTX	DOX	BLM	0	4	0.47	64.96	1.63027	micromolar
1	PTX	DOX	BLM	0	4	0.94	66.47	3.77089	micromolar
1	PTX	DOX	BLM	0	6	0	61.84	0	micromolar
1	PTX	DOX	BLM	0	6	0.12	54.17	-10.8732	micromolar
1	PTX	DOX	BLM	0	6	0.24	61.83	-0.0141763	micromolar
1	PTX	DOX	BLM	0	6	0.47	63.75	2.70767	micromolar
1	PTX	DOX	BLM	0	6	0.94	64.47	3.72836	micromolar
1	PTX	DOX	BLM	16000	0	0	56.48	0	micromolar
1	PTX	DOX	BLM	16000	0	0.12	60.1	5.13181	micromolar
1	PTX	DOX	BLM	16000	0	0.24	62.51	8.5483	micromolar
1	PTX	DOX	BLM	16000	0	0.47	69.4	18.3158	micromolar
1	PTX	DOX	BLM	16000	0	0.94	72.02	22.0299	micromolar
1	PTX	DOX	BLM	16000	1	0	63.49	9.89505	micromolar
1	PTX	DOX	BLM	16000	1	0.12	70.08	19.2372	micromolar
1	PTX	DOX	BLM	16000	1	0.24	70.53	19.8751	micromolar
1	PTX	DOX	BLM	16000	1	0.47	75.67	27.1618	micromolar
1	PTX	DOX	BLM	16000	1	0.94	77.3	29.4725	micromolar
1	PTX	DOX	BLM	16000	2	0	71.94	16.8272	micromolar
1	PTX	DOX	BLM	16000	2	0.12	72.86	18.1315	micromolar
1	PTX	DOX	BLM	16000	2	0.24	73.97	19.705	micromolar
1	PTX	DOX	BLM	16000	2	0.47	79.21	27.1334	micromolar
1	PTX	DOX	BLM	16000	2	0.94	78.23	25.7441	micromolar
1	PTX	DOX	BLM	16000	4	0	77.94	20.0311	micromolar
1	PTX	DOX	BLM	16000	4	0.12	77.11	18.8545	micromolar
1	PTX	DOX	BLM	16000	4	0.24	78.42	20.7115	micromolar
1	PTX	DOX	BLM	16000	4	0.47	82.99	27.1901	micromolar
1	PTX	DOX	BLM	16000	4	0.94	85.28	30.4365	micromolar
1	PTX	DOX	BLM	16000	6	0	76.05	20.1445	micromolar
1	PTX	DOX	BLM	16000	6	0.12	77.53	22.2426	micromolar
1	PTX	DOX	BLM	16000	6	0.24	79.77	25.4181	micromolar
1	PTX	DOX	BLM	16000	6	0.47	84.45	32.0526	micromolar
1	PTX	DOX	BLM	16000	6	0.94	87.04	35.7242	micromolar
1	PTX	DOX	BLM	2000	0	0	41.8	0	micromolar
1	PTX	DOX	BLM	2000	0	0.12	50.71	12.6311	micromolar
1	PTX	DOX	BLM	2000	0	0.24	51.61	13.9069	micromolar
1	PTX	DOX	BLM	2000	0	0.47	53.42	16.4728	micromolar
1	PTX	DOX	BLM	2000	0	0.94	56.09	18.4008	micromolar
1	PTX	DOX	BLM	2000	1	0	57.2	0.978163	micromolar
1	PTX	DOX	BLM	2000	1	0.12	46.94	-13.5667	micromolar
1	PTX	DOX	BLM	2000	1	0.24	51.8	-6.67703	micromolar
1	PTX	DOX	BLM	2000	1	0.47	55.61	-1.27587	micromolar
1	PTX	DOX	BLM	2000	1	0.94	57.05	0.765519	micromolar
1	PTX	DOX	BLM	2000	2	0	61.64	2.22568	micromolar
1	PTX	DOX	BLM	2000	2	0.12	50.09	-14.1479	micromolar
1	PTX	DOX	BLM	2000	2	0.24	55.02	-7.15902	micromolar
1	PTX	DOX	BLM	2000	2	0.47	58.32	-2.48085	micromolar
1	PTX	DOX	BLM	2000	2	0.94	60.64	0.808048	micromolar
1	PTX	DOX	BLM	2000	4	0	63.64	-0.240997	micromolar
1	PTX	DOX	BLM	2000	4	0.12	51.55	-17.3801	micromolar
1	PTX	DOX	BLM	2000	4	0.24	54.89	-12.6452	micromolar
1	PTX	DOX	BLM	2000	4	0.47	58.52	-7.49925	micromolar
1	PTX	DOX	BLM	2000	4	0.94	62.72	-1.54521	micromolar
1	PTX	DOX	BLM	2000	6	0	65.28	4.87664	micromolar
1	PTX	DOX	BLM	2000	6	0.12	54.94	-9.78163	micromolar
1	PTX	DOX	BLM	2000	6	0.24	58.4	-4.87664	micromolar
1	PTX	DOX	BLM	2000	6	0.47	61.62	-0.311878	micromolar
1	PTX	DOX	BLM	2000	6	0.94	65.41	5.06093	micromolar
1	PTX	DOX	BLM	4000	0	0	50.13	0	micromolar
1	PTX	DOX	BLM	4000	0	0.12	51.56	2.02721	micromolar
1	PTX	DOX	BLM	4000	0	0.24	53.22	4.38047	micromolar
1	PTX	DOX	BLM	4000	0	0.47	59.09	12.7019	micromolar
1	PTX	DOX	BLM	4000	0	0.94	58.68	12.1207	micromolar
1	PTX	DOX	BLM	4000	1	0	54.84	-2.36744	micromolar
1	PTX	DOX	BLM	4000	1	0.12	56.83	0.453641	micromolar
1	PTX	DOX	BLM	4000	1	0.24	60.31	5.38699	micromolar
1	PTX	DOX	BLM	4000	1	0.47	64.34	11.1	micromolar
1	PTX	DOX	BLM	4000	1	0.94	65.8	13.1698	micromolar
1	PTX	DOX	BLM	4000	2	0	60.64	0.808048	micromolar
1	PTX	DOX	BLM	4000	2	0.12	60.09	0.0283526	micromolar
1	PTX	DOX	BLM	4000	2	0.24	65.27	7.37167	micromolar
1	PTX	DOX	BLM	4000	2	0.47	66.04	8.46324	micromolar
1	PTX	DOX	BLM	4000	2	0.94	68.27	11.6246	micromolar
1	PTX	DOX	BLM	4000	4	0	65.98	3.07625	micromolar
1	PTX	DOX	BLM	4000	4	0.12	60.94	-4.06859	micromolar
1	PTX	DOX	BLM	4000	4	0.24	63.71	-0.141763	micromolar
1	PTX	DOX	BLM	4000	4	0.47	66.74	4.15365	micromolar
1	PTX	DOX	BLM	4000	4	0.94	69.42	7.95289	micromolar
1	PTX	DOX	BLM	4000	6	0	65.08	4.59312	micromolar
1	PTX	DOX	BLM	4000	6	0.12	63.18	1.89962	micromolar
1	PTX	DOX	BLM	4000	6	0.24	66.11	6.05327	micromolar
1	PTX	DOX	BLM	4000	6	0.47	70.44	12.1916	micromolar
1	PTX	DOX	BLM	4000	6	0.94	71.48	13.6659	micromolar
1	PTX	DOX	BLM	8000	0	0	57.92	0	micromolar
1	PTX	DOX	BLM	8000	0	0.12	61.06	4.45135	micromolar
1	PTX	DOX	BLM	8000	0	0.24	62.41	6.36515	micromolar
1	PTX	DOX	BLM	8000	0	0.47	67.73	13.9069	micromolar
1	PTX	DOX	BLM	8000	0	0.94	70.25	17.4794	micromolar
1	PTX	DOX	BLM	8000	1	0	57.74	-0.255173	micromolar
1	PTX	DOX	BLM	8000	1	0.12	63.22	7.51343	micromolar
1	PTX	DOX	BLM	8000	1	0.24	65.09	10.1644	micromolar
1	PTX	DOX	BLM	8000	1	0.47	70.47	17.7912	micromolar
1	PTX	DOX	BLM	8000	1	0.94	72.81	21.1085	micromolar
1	PTX	DOX	BLM	8000	2	0	64.84	6.76209	micromolar
1	PTX	DOX	BLM	8000	2	0.12	65.35	7.48508	micromolar
1	PTX	DOX	BLM	8000	2	0.24	65.55	7.7686	micromolar
1	PTX	DOX	BLM	8000	2	0.47	71.02	15.523	micromolar
1	PTX	DOX	BLM	8000	2	0.94	74.14	19.946	micromolar
1	PTX	DOX	BLM	8000	4	0	67.3	4.94752	micromolar
1	PTX	DOX	BLM	8000	4	0.12	68.21	6.23756	micromolar
1	PTX	DOX	BLM	8000	4	0.24	68.55	6.71956	micromolar
1	PTX	DOX	BLM	8000	4	0.47	73.07	13.1272	micromolar
1	PTX	DOX	BLM	8000	4	0.94	76.4	17.8479	micromolar
1	PTX	DOX	BLM	8000	6	0	66.74	6.94638	micromolar
1	PTX	DOX	BLM	8000	6	0.12	69.13	10.3345	micromolar
1	PTX	DOX	BLM	8000	6	0.24	71.45	13.6234	micromolar
1	PTX	DOX	BLM	8000	6	0.47	74.21	17.5361	micromolar
1	PTX	DOX	BLM	8000	6	0.94	77.83	22.6679	micromolar
